# Supplementary material for: Differential neural responses to rhythmic and patterned TMS protocols: Insights from EEG spectral analysis
Source: Neuropsychopharmacology. 2026 Jan 7;51(5):813–21. doi: 10.1038/s41386-025-02306-w (PMC13013849; doi:10.1038/s41386-025-02306-w)
Supplement: Supplementary file 2 — Table S2 [file 41386_2025_2306_MOESM2_ESM.xlsx]

## Sheet: Sheet1
Channel	P: θ -> δ	P: θ -> θ	P: θ -> β	R: α -> δ	R: α -> θ	R: α -> β	R: β -> δ	R: β -> θ	R: β -> α	R: β -> β
Fp1	-7.33 ***(†)	3.92	5.04 *(†)	-6.75 ***(†)	1.53	3.02	-9.1 ***(†)	0.29 *(†)	7.35 **(†)	3.2		Cell values represent the percentage change in power from one second pre- to one second post-stimulation. Each column indicates the stimulation protocol and frequency administered and the response band observed, with the first letter of the column name denoting either Patterned or Rhythmic stimulation, the first Greek letter denoting the stimulation frequency band, and the second Greek letter den…
Fpz	-6.81 ***(†)	1.91	6.41 **(†)	-7.54 ***(†)	0.48 *(†)	3.77	-10.23 ***(†)	-2.67 ***(†)	7.7 **(†)	5.45 **(†)
Fp2	-6.52 ***(†)	2.88	6.02 **(†)	-6.91 ***(†)	2.22	3.79	-9.56 ***(†)	-1.69 ***(†)	7.75 **(†)	5.56 **(†)
F7	-5.05 **(†)	4.45	4.46 *(†)	-5.5 ***(†)	1.84	3.02	-7.35 ***(†)	0.26 *(†)	5.69 *(†)	3.87 *
F3	-5.67 **(†)	0.67 *	7.57 ***(†)	-6.64 ***(†)	2.66	4.41	-9.08 ***(†)	-1.52 ***(†)	4.96 *(†)	5.57 **(†)
Fz	-7.28 ***(†)	-0.98 **(†)	7.32 ***(†)	-7.34 ***(†)	-1.12 **(†)	6.43 **(†)	-8.57 ***(†)	-0.36 ***(†)	5.49 *(†)	5.72 **(†)
F4	-7.22 ***(†)	-0.16 **(†)	7.71 ***(†)	-6.91 ***(†)	0.29 **(†)	4.21	-8.94 ***(†)	-1.07 ***(†)	6.39 *(†)	5.82 **(†)
F8	-4.77 **(†)	2.19	4.72 *(†)	-6.37 ***(†)	1.29 *(†)	3.42	-9.23 ***(†)	-2.15 ***(†)	7.78 **(†)	5.29 **(†)
FC5	-6.07 ***(†)	3.28	3.78	-6.52 ***(†)	2.01	3.18	-9.34 ***(†)	-0.87 ***(†)	5.48 *(†)	4.81 *(†)
FC1	-5.04 ***(†)	-0.25 **(†)	6.98 **(†)	-5.59 ***(†)	0.15 *(†)	5.65 *	-8.43 ***(†)	-1.0 ***(†)	3.68	7.23 ***(†)
FC2	-6.53 ***(†)	-1.08 **(†)	7.45 ***(†)	-7.44 ***(†)	-0.63 **(†)	6.81 **(†)	-7.35 ***(†)	-1.03 ***(†)	5.02	6.44 ***(†)
FC6	-6.18 ***(†)	1.11	6.17 **(†)	-8.4 ***(†)	0.54 *(†)	4.24	-9.57 ***(†)	-2.78 ***(†)	7.98 **(†)	4.83 *(†)		Significance codes:
M1	-3.51 **(†)	2.95	3.56	-5.78 ***(†)	-0.76 **(†)	4.76 *	-6.27 ***(†)	-0.76 ***(†)	5.27	5.0 *(†)		*: p < 0.05
T7	-3.71 **(†)	2.99	2.46	-4.46 ***(†)	1.29	4.41	-6.04 ***(†)	0.06 **(†)	5.59 *(†)	3.78		**: p < 0.01
C3	-5.72 ***(†)	1.84	3.31	-8.21 ***(†)	-1.37 **(†)	4.27	-10.92 ***(†)	-2.06 ***(†)	6.26 **(†)	5.68 **(†)		***: p < 0.001
Cz	-4.83 ***(†)	0.36 **(†)	8.23 ***(†)	-5.84 ***(†)	1.38 *	7.5 **(†)	-7.03 ***(†)	-1.22 ***(†)	3.89	8.95 ***(†)		(†): Significant after FDR correction across all values in the same column
C4	-7.77 ***(†)	-0.52 **(†)	8.4 ***(†)	-9.18 ***(†)	-1.13 ***(†)	5.95 **(†)	-8.3 ***(†)	-1.77 ***(†)	7.03 **(†)	5.05 **(†)
T8	-2.61 **(†)	6.13	2.65	-4.92 **(†)	2.19	2.2	-7.02 ***(†)	-1.14 ***(†)	6.57 *(†)	4.42
M2	-2.79 *(†)	6.56	3.21	-4.13 *(†)	3.56	2.45	-8.07 ***(†)	0.13 **(†)	6.13 *(†)	4.13
CP5	-6.54 ***(†)	-0.41 *(†)	4.41 *(†)	-6.83 ***(†)	-0.4 **(†)	5.64 **(†)	-9.12 ***(†)	-3.17 ***(†)	6.78 **(†)	4.84 **(†)
CP1	-7.03 ***(†)	0.77 **(†)	5.56 *(†)	-8.86 ***(†)	-0.13 **(†)	5.52 **(†)	-8.49 ***(†)	-2.2 ***(†)	7.29 **(†)	5.63 **(†)
CP2	-5.9 ***(†)	-1.2 ***(†)	8.59 ***(†)	-7.28 ***(†)	1.98	5.59 *	-8.48 ***(†)	-0.48 ***(†)	4.66	6.74 ***(†)
CP6	-3.7 **(†)	3.92	5.24 *(†)	-6.56 **(†)	-1.06 **(†)	5.41 **(†)	-8.9 ***(†)	-3.04 ***(†)	6.94 **(†)	4.22 *
P7	-3.72 **(†)	0.37 *(†)	5.25 **(†)	-5.27 ***(†)	-3.02 ***(†)	5.16 *	-6.86 ***(†)	-1.91 ***(†)	4.82 *(†)	5.84 **(†)
P3	-7.63 ***(†)	1.1 **(†)	5.68 **(†)	-9.13 ***(†)	-1.91 ***(†)	5.77 **(†)	-9.7 ***(†)	-2.28 ***(†)	9.67 ***(†)	3.38
Pz	-7.18 ***(†)	1.28 **(†)	6.92 **(†)	-7.75 ***(†)	0.96 **(†)	5.33 *	-9.48 ***(†)	-1.82 ***(†)	6.37 *(†)	7.0 ***(†)
P4	-6.04 ***(†)	-0.92 ***(†)	7.11 **(†)	-7.83 ***(†)	0.07 **(†)	5.59 *	-10.28 ***(†)	-3.59 ***(†)	7.9 ***(†)	4.32 *
P8	-2.71 *(†)	2.6	3.79	-6.53 ***(†)	-0.27 *(†)	5.07 *	-8.03 ***(†)	-3.39 ***(†)	8.02 ***(†)	4.16
POz	-5.29 ***(†)	0.11 **(†)	7.74 ***(†)	-7.29 ***(†)	-2.04 ***(†)	4.98	-8.12 ***(†)	-2.96 ***(†)	6.87 **(†)	5.23 *(†)
O1	-3.84 *(†)	-0.49 **(†)	7.32 ***(†)	-6.89 ***(†)	-3.56 ***(†)	4.31	-6.43 ***(†)	-1.26 ***(†)	5.58 *(†)	5.1 *(†)
O2	-4.34 **(†)	-1.08 ***(†)	7.34 ***(†)	-7.87 ***(†)	-1.54 **(†)	3.97	-8.44 ***(†)	-3.79 ***(†)	6.7 **(†)	5.38 *(†)
CPz	-4.38 ***(†)	0.15 **(†)	8.29 ***(†)	-5.12 ***(†)	3.59	5.88 *	-7.33 ***(†)	-0.18 ***(†)	3.6	8.67 ***(†)
AF7	-6.33 **(†)	4.75	4.64 *(†)	-6.29 ***(†)	1.6	2.66	-7.96 ***(†)	1.64	5.76 *	3.71
AF3	-6.89 **(†)	2.56	5.21 *(†)	-6.82 ***(†)	-0.4 **(†)	4.53	-10.48 ***(†)	-1.35 ***(†)	6.12 **(†)	4.66 *(†)
AF4	-6.44 ***(†)	0.46 **(†)	6.54 **(†)	-6.71 ***(†)	0.69 *(†)	3.63	-8.97 ***(†)	-0.39 ***(†)	6.97 **(†)	5.24 *(†)
AF8	-5.67 **(†)	3.62	4.58	-6.71 ***(†)	3.13	3.38	-8.74 ***(†)	-0.76 ***(†)	7.93 ***(†)	4.98 *(†)
F5	-6.71 ***(†)	2.33	5.63 **(†)	-6.26 ***(†)	0.95	3.52	-8.58 ***(†)	-0.14 **(†)	5.42 *(†)	3.73 *
F1	-6.41 ***(†)	-1.06 **(†)	7.77 ***(†)	-7.06 ***(†)	0.62	5.72 **(†)	-8.59 ***(†)	-0.78 ***(†)	5.12 *(†)	5.66 **(†)
F2	-7.12 ***(†)	-0.51 **(†)	7.74 ***(†)	-7.43 ***(†)	-1.39 ***(†)	6.21 **(†)	-8.28 ***(†)	-0.4 ***(†)	5.45 *(†)	5.92 **(†)
F6	-6.24 ***(†)	1.87	5.77 **(†)	-7.05 ***(†)	1.35 *	3.25	-8.69 ***(†)	-1.73 ***(†)	6.95 **(†)	5.78 **(†)
FC3	-5.63 **(†)	2.99	4.53 *(†)	-6.33 ***(†)	0.93	4.34	-8.96 ***(†)	-1.69 ***(†)	5.2	6.24 ***(†)
FCz	-5.41 ***(†)	-0.31 **(†)	7.13 ***(†)	-6.25 ***(†)	-0.07 *(†)	6.89 **(†)	-7.69 ***(†)	-0.69 ***(†)	4.55	7.1 ***(†)
FC4	-7.5 ***(†)	-0.36 *(†)	7.65 ***(†)	-7.64 ***(†)	-0.58 **(†)	5.1 *	-7.84 ***(†)	-1.75 ***(†)	6.17 *	5.84 **(†)
C5	-7.18 ***(†)	-0.28 *	3.24	-6.2 ***(†)	-0.72 **(†)	4.09	-8.92 ***(†)	-2.97 ***(†)	7.4 ***(†)	4.13
C1	-5.16 ***(†)	-0.55 ***(†)	6.92 **(†)	-6.55 ***(†)	0.64 *(†)	5.72 *	-7.53 ***(†)	-1.25 ***(†)	2.94	8.36 ***(†)
C2	-5.73 ***(†)	-1.29 ***(†)	8.59 ***(†)	-7.21 ***(†)	-0.61 **(†)	7.47 **(†)	-7.08 ***(†)	-0.84 ***(†)	4.74	7.23 ***(†)
C6	-4.49 ***(†)	2.98	6.4 **(†)	-8.27 ***(†)	-0.91 ***(†)	5.1 *	-9.11 ***(†)	-2.74 ***(†)	8.02 **(†)	4.42 *
CP3	-7.05 ***(†)	0.15 **(†)	4.23	-9.37 ***(†)	-0.73 **(†)	4.93 *	-10.04 ***(†)	-2.68 ***(†)	9.12 ***(†)	4.03
CP4	-6.87 ***(†)	-0.29 **(†)	8.19 ***(†)	-8.4 ***(†)	-0.03 **(†)	6.31 **(†)	-10.13 ***(†)	-1.48 ***(†)	7.73 ***(†)	4.1
P5	-5.78 ***(†)	1.25 *	4.83 *(†)	-7.38 ***(†)	-2.54 ***(†)	5.15 *(†)	-9.39 ***(†)	-2.79 ***(†)	8.23 ***(†)	4.34
P1	-9.04 ***(†)	1.8 **(†)	6.22 **(†)	-9.24 ***(†)	-1.42 ***(†)	5.26 *	-9.54 ***(†)	-2.03 ***(†)	8.56 ***(†)	4.23
P2	-5.89 ***(†)	0.38 **(†)	6.98 **(†)	-7.45 ***(†)	0.32 **(†)	5.17 *	-9.46 ***(†)	-1.88 ***(†)	6.43 **(†)	5.6 **(†)
P6	-4.77 **(†)	2.33 *	5.6 **(†)	-7.64 ***(†)	-0.38 **(†)	5.99 **(†)	-9.02 ***(†)	-4.45 ***(†)	7.4 ***(†)	4.68 *(†)
PO5	-5.0 ***(†)	0.29 **(†)	6.1 ***(†)	-7.6 ***(†)	-3.91 ***(†)	5.04 *	-7.75 ***(†)	-2.12 ***(†)	6.73 **(†)	4.52 *
PO3	-6.21 ***(†)	0.59 **(†)	6.32 ***(†)	-8.02 ***(†)	-2.54 ***(†)	5.16 *	-8.49 ***(†)	-1.87 ***(†)	8.22 ***(†)	3.81
PO4	-4.66 **(†)	0.81 **(†)	7.92 ***(†)	-7.33 ***(†)	-0.09 **(†)	5.87 *	-8.41 ***(†)	-4.6 ***(†)	7.28 ***(†)	5.17 *(†)
PO6	-3.66 **(†)	0.08 **(†)	5.86 *(†)	-8.15 ***(†)	-0.59 **(†)	5.52 *	-8.71 ***(†)	-3.12 ***(†)	7.87 ***(†)	4.24
FT7	-4.09 **(†)	3.56	3.18	-5.19 ***(†)	0.39 *(†)	3.6	-7.03 ***(†)	-0.77 **(†)	6.57 **(†)	2.98
FT8	-4.0 **(†)	3.25	3.41	-6.34 ***(†)	1.64	2.53	-9.16 ***(†)	-2.37 ***(†)	7.44 **(†)	4.75 *(†)
TP7	-3.74 **(†)	0.73 *(†)	4.41 *(†)	-5.45 ***(†)	1.34	5.01 *	-6.69 ***(†)	-1.49 ***(†)	4.76	5.45 **(†)
TP8	-1.91 *(†)	5.81	3.4	-3.63 **(†)	3.01	3.31	-6.91 ***(†)	-0.97 ***(†)	6.98 **(†)	4.26
PO7	-4.84 **(†)	0.27 **(†)	6.16 ***(†)	-6.76 ***(†)	-4.1 ***(†)	5.19 *	-7.42 ***(†)	-1.76 ***(†)	5.91 **(†)	4.96 *(†)
PO8	-4.09 **(†)	-0.29 **(†)	5.7 **(†)	-7.79 ***(†)	-0.17 *(†)	4.72 *	-8.64 ***(†)	-3.84 ***(†)	7.85 ***(†)	4.62
Oz	-3.89 **(†)	0.45 **(†)	8.44 ***(†)	-6.95 ***(†)	-1.18 **(†)	4.42	-7.37 ***(†)	-1.82 ***(†)	5.56 *	5.77 **(†)
