# Supplementary material for: Differential neural responses to rhythmic and patterned TMS protocols: Insights from EEG spectral analysis
Source: Neuropsychopharmacology. 2026 Jan 7;51(5):813–21. doi: 10.1038/s41386-025-02306-w (PMC13013849; doi:10.1038/s41386-025-02306-w)
Supplement: Supplementary file 3 — Table S3 [file 41386_2025_2306_MOESM3_ESM.xlsx]

## Sheet: Sheet1
Region	P: θ -> δ	P: θ -> θ	P: θ -> β	R: α -> δ	R: α -> θ	R: α -> β	R: β -> δ	R: β -> θ	R: β -> α	R: β -> β
'Cont_Cing_1 L'	-4.89** (†)	-3.21*** (†)	5.46** (†)	-6.44*** (†)	-4.00*** (†)	5.38** (†)	-6.58*** (†)	-4.74*** (†)	5.84**	4.31** (†)		Cell values represent the percentage change in power from one second pre- to one second post-stimulation. Each column indicates the stimulation protocol and frequency administered and the response band observed, with the first letter of the column name denoting either Patterned or Rhythmic stimulation, the first Greek letter denoting the stimulation frequency band, and the second Greek letter den…
'Cont_Cing_1 R'	-4.46**	-2.73*** (†)	6.87*** (†)	-5.67*** (†)	-2.75*** (†)	5.43** (†)	-5.91*** (†)	-4.29*** (†)	5.15*	4.37** (†)
'Cont_PFCl_1 L'	-3.78*	-0.09	3.94*	-0.72	0.91	3.22	-3.70* (†)	-0.99* (†)	1.20	4.55** (†)
'Cont_PFCl_1 R'	-5.08*	-1.95*	6.07*** (†)	-0.44	2.57	3.01	-3.64** (†)	-0.11	3.65	3.64
'Cont_PFCl_2 R'	-3.48	-0.19	3.99*	-1.38	1.89	2.93	-3.27** (†)	-1.02* (†)	2.15	5.18** (†)
'Cont_PFCl_3 R'	-3.17*	-1.18*	6.98*** (†)	-3.20	-0.98** (†)	4.60*	-4.71** (†)	-1.42** (†)	2.10	5.93*** (†)
'Cont_PFCl_4 R'	-4.39*	-1.94** (†)	5.73** (†)	-3.98*	-0.84* (†)	3.18	-6.39*** (†)	-3.12*** (†)	2.76	5.54*** (†)
'Cont_PFCmp_1 R'	-4.48*	-0.75*	6.87*** (†)	-2.42*	-0.81* (†)	4.84*	-4.18** (†)	-1.58** (†)	2.19	5.52*** (†)
'Cont_Par_1 L'	-1.41	0.16*	4.60	-3.02	-1.94*** (†)	4.54*	-4.79*** (†)	-2.95*** (†)	5.56**	2.63
'Cont_Par_1 R'	-2.50	-0.67*	6.40*** (†)	-4.33*	-1.08* (†)	4.31*	-4.11** (†)	-0.87* (†)	4.39	2.99
'Cont_Par_2 R'	-3.31*	1.36	3.49	-2.88*	0.99	1.10	-3.15* (†)	-2.25*** (†)	4.56	3.53
'Cont_pCun_1 L'	-2.36	-1.42** (†)	4.88** (†)	-3.48*	-3.03*** (†)	4.05*	-3.55* (†)	-1.15** (†)	3.86	4.16* (†)		Significance codes:
'Cont_pCun_1 R'	-1.46	-0.81** (†)	6.22*** (†)	-3.05*	-2.64*** (†)	4.82*	-5.42** (†)	-3.28*** (†)	5.06*	3.74*		*: p < 0.05
'Default_PFC_1 L'	-3.25*	0.58	2.37	-1.67	0.27	2.96	-3.72* (†)	-1.76** (†)	3.67	4.36* (†)		**: p < 0.01
'Default_PFC_2 L'	-3.58*	-0.34	4.07* (†)	-1.30	-0.05	2.35	-2.85	-0.40	2.20	3.83* (†)		***: p < 0.001
'Default_PFC_3 L'	-2.76	-0.08	3.85*	-0.62	3.67	2.16	-3.00* (†)	0.35	2.16	4.33* (†)		(†): Significant after FDR correction across all values in the same column
'Default_PFC_4 L'	-2.12	2.66	3.99	-3.82	1.44	2.45	-3.35*	0.34	3.54	2.78
'Default_PFC_5 L'	-4.66*	-1.41*	5.79** (†)	-3.36*	-0.68* (†)	4.54*	-5.64** (†)	-1.45* (†)	0.43	6.66*** (†)
'Default_PFC_6 L'	-3.44*	-1.11*	4.07*	-2.25	-0.55	2.46	-5.79** (†)	-2.08** (†)	1.95	4.30*** (†)
'Default_PFC_7 L'	-3.65*	0.34	6.13*** (†)	-3.00*	0.10	4.11*	-6.11*** (†)	-1.93** (†)	2.14	5.19*** (†)
'Default_PFCdPFCm_1 R'	-2.61	0.27	4.53* (†)	-1.64	2.68	2.63	-2.64* (†)	1.01	1.66	4.18* (†)
'Default_PFCdPFCm_2 R'	-4.19*	-0.27	6.40*** (†)	-2.89*	0.70	2.47	-4.72** (†)	-0.29* (†)	2.30	4.67** (†)
'Default_PFCdPFCm_3 R'	-4.81**	-1.49*	4.76** (†)	-3.17*	0.58	3.60	-4.45** (†)	-0.45* (†)	3.41	3.95* (†)
'Default_PFCv_1 R'	-1.62	3.53	3.67	-4.12** (†)	-1.98** (†)	3.88*	-4.10** (†)	-1.21** (†)	4.67	3.22
'Default_PFCv_2 R'	-2.27	2.51	3.99	-3.68*	-1.93** (†)	3.42	-3.54** (†)	-1.10* (†)	4.48	3.13
'Default_Par_1 L'	-0.77	-0.48*	2.39	-2.79	0.04*	3.80*	-3.87** (†)	-1.90*** (†)	4.91**	2.47
'Default_Par_1 R'	-0.55	1.59	4.29	-0.92	0.90	2.74	-1.85* (†)	-2.19*** (†)	3.51	4.61* (†)
'Default_Par_2 L'	-1.58	0.72	6.89*** (†)	-1.11	-1.01* (†)	2.71	-2.91* (†)	-2.92*** (†)	3.68	5.62** (†)
'Default_Temp_1 L'	-2.39	0.18	4.22* (†)	-2.12	-0.03	2.33	-4.27** (†)	-1.19* (†)	3.62	3.80* (†)
'Default_Temp_1 R'	-1.92	2.69	3.91	-2.18*	0.63	2.60	-3.88** (†)	-1.68** (†)	5.53*	2.63
'Default_Temp_2 L'	-0.49	1.23	3.60	-1.56	1.09	1.93	-2.75* (†)	-1.19** (†)	4.61	2.92
'Default_Temp_2 R'	-2.67	1.43	4.39*	-3.21	-0.26* (†)	3.04	-4.84** (†)	-2.90*** (†)	4.77*	3.68* (†)
'Default_Temp_3 R'	-2.23	1.48	3.55	-2.72*	0.31	3.52	-2.79* (†)	-2.24*** (†)	4.64	3.58*
'Default_pCunPCC_1 L'	-1.69	0.88*	3.34	-2.39	-1.80** (†)	3.46	-5.03** (†)	-2.15** (†)	4.50	3.92
'Default_pCunPCC_1 R'	-1.47	-1.68** (†)	5.09** (†)	-2.47	-4.10*** (†)	2.90	-3.35** (†)	-2.65*** (†)	4.67	4.55* (†)
'Default_pCunPCC_2 L'	-3.23*	-0.92** (†)	5.85*** (†)	-5.17*** (†)	-2.33*** (†)	5.98*** (†)	-5.35*** (†)	-4.13*** (†)	4.30	5.60*** (†)
'Default_pCunPCC_2 R'	-2.81**	-0.74** (†)	4.67* (†)	-4.51** (†)	-3.36*** (†)	6.35*** (†)	-6.16*** (†)	-5.15*** (†)	6.92*** (†)	3.87
'DorsAttn_FEF_1 L'	-4.19*	-3.76*** (†)	6.47*** (†)	-4.01*	-2.72*** (†)	4.72** (†)	-3.81** (†)	-3.30*** (†)	3.09	4.38** (†)
'DorsAttn_FEF_1 R'	-4.33*	-0.69*	6.80*** (†)	-3.71*	-1.75** (†)	3.77*	-3.85** (†)	-1.37** (†)	2.08	5.10*** (†)
'DorsAttn_Post_1 L'	-0.30	2.04	3.43	-2.90	-0.54* (†)	3.96*	-3.90** (†)	-2.69*** (†)	3.90	4.32* (†)
'DorsAttn_Post_1 R'	-0.38	0.15*	5.45** (†)	0.09	0.58	4.10	-1.55* (†)	-2.23*** (†)	3.62	5.21* (†)
'DorsAttn_Post_2 L'	-2.82*	-0.43*	3.42	-3.71*	-0.98** (†)	3.83*	-5.99*** (†)	-1.74** (†)	3.17	3.79* (†)
'DorsAttn_Post_2 R'	-4.03**	-0.28	6.70*** (†)	-5.31** (†)	-1.44** (†)	4.63**	-5.91*** (†)	-1.60** (†)	4.42	3.45
'DorsAttn_Post_3 L'	-2.24	-1.15** (†)	5.03** (†)	-4.45*	-4.79*** (†)	5.21** (†)	-3.45** (†)	-2.27*** (†)	4.58	3.70*
'DorsAttn_Post_3 R'	-2.22	-1.16** (†)	8.29*** (†)	-3.81	-2.17*** (†)	4.18*	-4.11* (†)	-3.21*** (†)	5.39*	3.09
'DorsAttn_Post_4 L'	-4.28*	-2.76** (†)	5.11** (†)	-5.14** (†)	-2.81*** (†)	5.50*** (†)	-6.00*** (†)	-1.40** (†)	4.03	4.55** (†)
'DorsAttn_Post_4 R'	-1.47	0.36*	5.38** (†)	-2.69	0.35	3.32	-4.24** (†)	-1.30** (†)	4.40	3.47
'DorsAttn_Post_5 L'	-2.35	0.28*	7.28*** (†)	-1.17	-0.73* (†)	3.69*	-2.42	-2.56*** (†)	2.58	5.32*** (†)
'DorsAttn_Post_5 R'	-2.33	-0.53*	5.26** (†)	-2.77	-1.66** (†)	5.23** (†)	-3.75** (†)	-3.13*** (†)	3.68	5.47** (†)
'DorsAttn_Post_6 L'	-3.25*	-0.82*	4.39*	-3.33	-2.87*** (†)	3.85*	-5.08*** (†)	-1.65*** (†)	4.77*	2.97
'DorsAttn_PrCv_1 L'	-4.39**	-1.26	3.91* (†)	-3.61*	-0.16	2.58	-5.57** (†)	-1.48** (†)	2.08	4.37** (†)
'DorsAttn_PrCv_1 R'	-3.97*	-2.24** (†)	6.45*** (†)	-1.17	0.57	4.05*	-3.97** (†)	-1.15* (†)	0.87	4.88*** (†)
'Limbic_OFC_1 L'	-2.33	0.20	7.27*** (†)	-2.63	-1.01* (†)	3.31	-5.60** (†)	-2.00** (†)	3.23	4.36** (†)
'Limbic_OFC_1 R'	-3.02	-0.48	7.69*** (†)	-2.70	0.10	2.58	-4.91** (†)	-0.49* (†)	1.61	5.15*** (†)
'Limbic_TempPole_1 L'	-2.83	0.99	4.68*	-2.72	-0.70	1.79	-5.83** (†)	-1.94** (†)	4.49	3.39*
'Limbic_TempPole_1 R'	-3.49*	-0.97*	7.01*** (†)	-2.85*	-0.84** (†)	4.49*	-5.53*** (†)	-1.91*** (†)	4.44	4.33** (†)
'Limbic_TempPole_2 L'	0.40	1.36	2.72	-1.67	-0.74* (†)	2.46	-2.97** (†)	-1.67*** (†)	4.66*	3.21
'SalVentAttn_FrOperIns_1 L'	-1.40	1.36	2.36	-2.12	0.33	3.52	-5.40*** (†)	-2.26** (†)	3.68	4.68** (†)
'SalVentAttn_FrOperIns_1 R'	-2.06	2.05	4.05	-3.29*	-0.75** (†)	3.15	-4.43** (†)	-2.49*** (†)	4.63	3.59*
'SalVentAttn_FrOperIns_2 L'	-2.62	-0.75	5.43** (†)	-2.10	-0.60	2.25	-4.70** (†)	-1.29* (†)	2.91	4.32** (†)
'SalVentAttn_Med_1 L'	-4.26*	-1.34	6.06*** (†)	-3.17** (†)	-0.88** (†)	4.72*	-5.05*** (†)	-3.13*** (†)	3.25	5.59*** (†)
'SalVentAttn_Med_1 R'	-3.07**	-2.03** (†)	6.20** (†)	-4.00** (†)	0.15* (†)	5.03*	-4.32*** (†)	-2.92*** (†)	4.58*	4.59* (†)
'SalVentAttn_Med_2 L'	-2.29*	-4.59*** (†)	6.49*** (†)	-3.41** (†)	-1.45** (†)	5.90** (†)	-4.85*** (†)	-2.69*** (†)	3.43	5.89*** (†)
'SalVentAttn_Med_2 R'	-3.50*	-3.12*** (†)	6.96*** (†)	-3.43*	-0.60* (†)	3.44	-4.16** (†)	-2.68*** (†)	2.72	5.27*** (†)
'SalVentAttn_Med_3 L'	-5.20**	-3.49*** (†)	6.27*** (†)	-3.32** (†)	-2.20** (†)	4.13*	-4.99** (†)	-1.61** (†)	2.92	4.22** (†)
'SalVentAttn_PFCl_1 L'	-3.70	-0.72	5.35** (†)	-2.18	-1.67** (†)	5.11** (†)	-5.01** (†)	-0.72* (†)	1.06	5.14*** (†)
'SalVentAttn_ParOper_1 L'	-1.46	0.31	2.83	-3.37*	-0.81* (†)	2.77	-3.26* (†)	-1.60** (†)	4.85*	2.09
'SalVentAttn_TempOccPar_1 R'	-1.61	-0.16*	5.12** (†)	0.26	1.02	3.26	-1.91* (†)	-1.91*** (†)	2.96	5.16** (†)
'SalVentAttn_TempOccPar_2 R'	-1.54	-0.90*	4.81** (†)	-2.15	0.24	3.27	-2.69* (†)	-1.59** (†)	4.18	3.37
'SomMot_1 L'	-2.53	0.50	3.59	-4.14** (†)	-1.70** (†)	3.83*	-6.23*** (†)	-2.97*** (†)	3.31	5.29*** (†)
'SomMot_1 R'	-2.03	-1.04*	6.53*** (†)	-2.70	-0.93* (†)	3.25	-4.65*** (†)	-2.00*** (†)	4.74	3.54
'SomMot_2 L'	-0.18	0.41	2.98	-1.25	0.16	2.97	-3.38** (†)	-1.55** (†)	4.56*	2.95
'SomMot_2 R'	-1.60	2.89	3.83	-0.88	1.91	2.69	-2.32* (†)	-0.84** (†)	2.88	3.98* (†)
'SomMot_3 L'	-1.34	0.38	5.33** (†)	-3.15*	-0.97* (†)	1.90	-4.75** (†)	-2.43*** (†)	4.10	3.91* (†)
'SomMot_3 R'	-3.15*	0.20	6.20*** (†)	-2.17	-0.05* (†)	2.66	-5.27*** (†)	-1.95*** (†)	4.85	3.56*
'SomMot_4 L'	-1.74	1.50	2.89	-3.74*	-1.25** (†)	2.93	-6.56*** (†)	-1.98*** (†)	4.60*	3.55*
'SomMot_4 R'	-2.02	-0.78*	4.88* (†)	-3.37*	0.27*	2.77	-4.89*** (†)	-1.77** (†)	3.80	3.69* (†)
'SomMot_5 L'	-3.75*	-2.69** (†)	3.69	-5.34*** (†)	-3.02*** (†)	4.79** (†)	-5.34*** (†)	-0.82** (†)	4.30	3.17
'SomMot_5 R'	-4.93*** (†)	-2.46** (†)	6.04*** (†)	-5.68** (†)	-2.27** (†)	3.19	-6.33*** (†)	-3.47*** (†)	4.04	4.53** (†)
'SomMot_6 L'	-5.15**	-4.10*** (†)	5.98*** (†)	-5.17** (†)	-0.76*	3.87*	-6.06*** (†)	-2.67*** (†)	3.90	4.00* (†)
'SomMot_6 R'	-6.31*** (†)	-3.41*** (†)	6.86*** (†)	-5.97** (†)	-2.55** (†)	3.60	-6.07*** (†)	-2.76*** (†)	3.20	4.92** (†)
'SomMot_7 R'	-4.06*	-1.10*	4.39* (†)	-5.42*** (†)	-1.61** (†)	4.23*	-6.15*** (†)	-1.82*** (†)	5.56**	2.18
'SomMot_8 R'	-3.83**	-3.14*** (†)	7.16*** (†)	-4.09** (†)	-1.31** (†)	4.07*	-5.07** (†)	-2.07*** (†)	4.48*	3.09
'Vis_1 L'	-0.52	2.46	3.51	-2.16*	0.25	3.57	-5.58*** (†)	-2.46*** (†)	5.22*	3.75*
'Vis_1 R'	-1.96	-0.85*	6.25*** (†)	-3.53*	-2.87*** (†)	4.41*	-3.88** (†)	-1.82*** (†)	3.70	5.08** (†)
'Vis_2 L'	-1.75	0.91	5.57** (†)	-3.22*	-0.86** (†)	1.38	-4.07** (†)	-3.50*** (†)	6.63*** (†)	2.38
'Vis_2 R'	-0.72	-0.71** (†)	6.79** (†)	-4.36** (†)	-0.58* (†)	4.10	-3.89** (†)	-4.20*** (†)	5.68**	3.33
'Vis_3 L'	-1.62	0.91	4.46	-3.32*	-0.61** (†)	1.36	-4.66** (†)	-3.62*** (†)	7.41*** (†)	2.32
'Vis_3 R'	-1.14	1.06	4.31	-1.42	1.54	1.62	-2.43* (†)	-1.94*** (†)	5.40*	3.94
'Vis_4 L'	-2.48	-0.03	4.70* (†)	-0.67	-0.82* (†)	2.50	-3.01	-1.85** (†)	3.65	3.88*
'Vis_4 R'	-2.99	0.24*	4.25*	-3.04	-3.11** (†)	1.72	-3.23* (†)	-0.96** (†)	3.99	3.87*
'Vis_5 L'	-3.65*	0.03	4.83* (†)	-2.35	0.08	2.40	-4.22* (†)	-3.30*** (†)	5.26*	3.39
'Vis_5 R'	-1.66	-0.62*	5.39** (†)	-3.63*	-1.14* (†)	3.42	-4.00* (†)	-3.42*** (†)	3.86	4.70** (†)
'Vis_6 L'	-1.95	1.13	5.72** (†)	-2.05*	-1.15** (†)	4.07*	-3.05* (†)	-1.67** (†)	3.16	4.70** (†)
'Vis_6 R'	-0.62	1.58	2.13	-1.64	0.17	1.46	-2.84* (†)	-1.77*** (†)	4.58	3.65
'Vis_7 L'	0.10	0.86	2.98	-3.08*	-1.12** (†)	4.28**	-3.45* (†)	-2.22*** (†)	4.75*	2.47
'Vis_7 R'	-1.81	-1.93*	5.41** (†)	-3.37*	-2.00* (†)	2.69	-3.47** (†)	-2.44*** (†)	3.20	5.04** (†)
'Vis_8 L'	-2.56	-0.03	5.31** (†)	-1.97	-1.80** (†)	3.44	-2.97* (†)	-1.20** (†)	3.49	3.81* (†)
'Vis_8 R'	-1.34	0.29	4.95* (†)	-2.55	-3.43*** (†)	3.69	-3.89* (†)	-2.56*** (†)	3.57	4.94* (†)
'Vis_9 L'	-1.04	0.65	6.01** (†)	-1.42	-1.21** (†)	3.01	-0.50	-0.19* (†)	2.72	4.44* (†)
