# Supplementary material for: Differential neural responses to rhythmic and patterned TMS protocols: Insights from EEG spectral analysis
Source: Neuropsychopharmacology. 2026 Jan 7;51(5):813–21. doi: 10.1038/s41386-025-02306-w (PMC13013849; doi:10.1038/s41386-025-02306-w)
Supplement: Supplementary file 4 — Table S4 [file 41386_2025_2306_MOESM4_ESM.xlsx]

## Sheet: Sheet1
Region	P: θ -> θ	P: θ -> α	P: θ -> β	R: θ -> θ	R: θ -> α	R: θ -> β	R: α -> θ	R: α -> α	R: α -> β	R: β -> θ	R: β -> α	R: β -> β
'Cont_Cing_1 L'	-4.77	14.07	-9.68	3.18	9.59	-14.56	-0.87	-8.43	-23.49*	-2.81	-2.38	-15.25** (†)		Cell values represent the percentage change in effective connectivity to the DLPFC from one second pre- to one second post-stimulation. Each column indicates the stimulation protocol and frequency administered and the response band observed, with the first letter of the column name denoting either Patterned or Rhythmic stimulation, the first Greek letter denoting the stimulation frequency band, a…
'Cont_Cing_1 R'	-12.38**	-16.16	-10.42*	-18.73	-17.28	-19.29*	-14.67	-16.19	-12.98** (†)	-13.60	-16.18	-17.45*** (†)
'Cont_PFCl_1 L'	13.39**	3.78	3.98	27.06*** (†)	17.28** (†)	22.07*** (†)	23.86*** (†)	22.58*** (†)	11.43*** (†)	19.88*** (†)	15.02*** (†)	17.22*** (†)
'Cont_PFCl_1 R'	6.34	-15.32	-13.95	1.93	28.13	-8.58	-6.34	11.11	-2.72	5.42	2.45	-13.50
'Cont_PFCl_2 R'	-10.89	12.80	7.14	-4.37	-8.36	-7.95	-14.28	-6.14	-10.23	11.02*	-16.93*** (†)	-11.16
'Cont_PFCl_3 R'	-5.89	10.20	-5.41	-1.99	-8.03	-14.37	-0.65	1.07	-7.54	-0.28	-5.90	-3.66
'Cont_PFCl_4 R'	-7.06	5.34	-13.18	-8.92	-6.47	-4.32	-6.05	-6.41	1.13	16.61	3.88	-12.89
'Cont_PFCmp_1 R'	3.60	32.40** (†)	9.74	14.84*	14.90	10.55	2.10	10.67	8.77	1.92	11.23**	16.37*
'Cont_Par_1 L'	10.81	-0.27	0.75	-0.72	-3.18	-18.59	2.77	-9.24	-17.38	0.10	-4.12	-17.18
'Cont_Par_1 R'	-20.55*	1.63	-23.03**	-20.55*	6.04	-3.87	17.06	-6.85	-13.86	-10.09	-0.96	-17.26*
'Cont_Par_2 R'	-4.05	-3.22	-22.85	-8.70	-13.40	1.35	-10.94	-7.26	-14.98*	-22.11	-9.54	-12.94
'Cont_pCun_1 L'	-5.69	2.05	-17.77	-3.26	1.98	3.31	2.15	-2.55	-11.02*	-24.37** (†)	-10.16	-17.52*		Significance codes:
'Cont_pCun_1 R'	20.98	-2.80	-28.42	-17.10	-26.54	-3.05	-14.05	-14.36*	-12.49*	-21.34** (†)	-17.07	-25.55*** (†)		*: p < 0.05
'Default_PFC_1 L'	5.14*	28.87*	15.31	10.13	28.86*** (†)	25.83*** (†)	8.44**	3.71	5.53*	16.44*** (†)	20.43*	13.17** (†)		**: p < 0.01
'Default_PFC_2 L'	15.10**	29.80*** (†)	16.10*	9.90*** (†)	26.45*	8.56** (†)	17.67*** (†)	10.20**	12.08** (†)	18.70** (†)	21.62** (†)	12.68** (†)		***: p < 0.001
'Default_PFC_3 L'	-2.25	5.26	4.23	15.34	16.23	9.33	0.27	15.95	3.42	6.74	5.72	6.71*		(†): Significant after FDR correction across all values in the same column
'Default_PFC_4 L'	9.73*	8.73	20.02	6.51	9.06**	30.88	35.73*	1.24	21.64** (†)	4.89	-6.02	1.05
'Default_PFC_5 L'	7.96	12.96*	11.76** (†)	5.22	-17.34	3.28	2.77	13.44	0.16	13.30*	14.59	-5.76
'Default_PFC_6 L'	-9.26	5.81	4.10	2.73	15.18	0.49	4.17	17.80	-0.25	-7.21	3.89**	-2.88
'Default_PFC_7 L'	-2.34	-0.91	9.82*	1.49	15.31	6.74	19.59	6.63	7.72	9.55	14.04	4.06
'Default_PFCdPFCm_1 R'	3.78	0.11	7.18	9.04	8.83	9.23	-1.38	2.29	7.52	-1.52	-8.85	6.69
'Default_PFCdPFCm_2 R'	-7.65	0.80	9.18	-9.73	0.39	-3.37	-2.87	0.13	-7.60	12.76	-5.98	-7.06
'Default_PFCdPFCm_3 R'	-3.37	-17.23*	-16.92	-9.47	2.10	-19.91*	1.17	1.12	-12.24	9.25	5.58	-13.57** (†)
'Default_PFCv_1 R'	-14.17	4.50	0.87	-18.85	13.23	16.52	-6.60	7.05	2.51	-10.84	13.26	0.97
'Default_PFCv_2 R'	-12.98	-13.48**	-27.33*	-22.05	33.50	-7.79	-4.58	-6.31	-9.33	-10.05	-3.38	-10.78
'Default_Par_1 L'	0.62	10.90	-9.55	4.16	32.90**	5.93	1.48	1.19	18.04** (†)	-6.45	-7.30	-2.01
'Default_Par_1 R'	-4.06	-21.82	6.35	6.60	2.44	8.60	3.41	9.62	-13.35	13.47	10.87	-3.83
'Default_Par_2 L'	19.68*	-7.75	-1.97	1.85	19.95*	2.21	-1.09	8.14	3.73	-0.72	-3.95	-1.72
'Default_Temp_1 L'	10.15	19.68*	-5.00	4.27*	-6.13*	6.24*	27.26*** (†)	14.03*	1.67	12.40	9.21*	-2.38
'Default_Temp_1 R'	-21.70*** (†)	-23.34	-6.06	-13.24	-14.64*** (†)	-30.10*	-9.46	-5.34	-17.77	-24.61*	-4.38	0.34
'Default_Temp_2 L'	2.16	10.95	-11.22	2.37	12.62	35.76** (†)	-0.11	7.31	-6.99	-3.81	10.33	-12.09
'Default_Temp_2 R'	-18.36**	-3.54	14.07	3.73	-7.28	-9.06*	10.02	-1.55	-2.35	-2.55*	0.56	0.66
'Default_Temp_3 R'	-18.31*	-5.31*	30.61	-14.31	-18.99*	-14.67	-5.43	1.19	-3.60	-16.33	-0.29	2.65
'Default_pCunPCC_1 L'	-23.37**	-11.33	-5.78	5.68	-18.18	-11.93	-11.34	-2.40	-17.29*	-24.23*** (†)	-8.49*	-15.32
'Default_pCunPCC_1 R'	-31.00*	-10.52	-1.92	1.70	9.89	-8.13	-7.72	12.07	-9.21	-18.89*	-6.53	-17.48** (†)
'Default_pCunPCC_2 L'	-23.88*** (†)	-22.87*	-30.50*** (†)	-6.80	-16.55*	-2.59	-13.76	-22.16	-16.21	-17.16** (†)	-11.95	-21.94** (†)
'Default_pCunPCC_2 R'	-18.59**	-18.80	7.68	-16.03	-12.81*	-2.76	-12.30	-3.49	-7.08	-4.20	-9.81**	-7.26
'DorsAttn_FEF_1 L'	-6.86	1.69	21.87*	-5.17	11.69	-2.58	6.30	-2.22	18.94*	12.65	-10.80	-5.18
'DorsAttn_FEF_1 R'	-17.39	-5.17	4.81	-14.98	3.02	-5.22	-5.86	14.56	-3.03	5.14	-0.32	2.63
'DorsAttn_Post_1 L'	6.38	-12.66	-11.53	-0.62	29.86*	-3.16	-7.54	-8.03	-6.84	-10.73	-7.94	10.33
'DorsAttn_Post_1 R'	15.29	-8.62	-0.06	-3.20	1.57	-11.74	16.43	4.78	-10.44	-4.73	-4.20	-6.03
'DorsAttn_Post_2 L'	-2.98	-6.64	4.49	-2.16	28.57	0.70	14.65	-5.92	-5.24	20.13	15.61	-9.75*
'DorsAttn_Post_2 R'	-2.76	-23.44**	-12.83	-12.70*	-5.75	-19.37	-8.72	-10.75	-17.97	-9.62** (†)	-3.24	-23.68
'DorsAttn_Post_3 L'	-14.58	-15.94*	-17.36	0.10	-2.40	-13.46	26.58	-5.58	-14.29*	-0.88	-9.13**	0.12
'DorsAttn_Post_3 R'	-6.01	-25.97	-8.80	-8.09	1.37	5.55	-2.01	-0.35	-2.68	-2.70	-1.18	-7.44
'DorsAttn_Post_4 L'	1.00	-17.54	1.67	17.23	4.20	-5.72	17.02	-5.48	-7.79	12.32	-3.26	-4.19
'DorsAttn_Post_4 R'	-8.86	-17.07	-6.05	-5.27	-12.30	-8.00	-1.54	-14.47	-10.35	-2.93	-7.83	-15.89
'DorsAttn_Post_5 L'	-11.83	-7.57	-9.66	-9.42	9.59	-16.90	7.05	-6.38	-3.27	-13.08	-18.40	-11.67*
'DorsAttn_Post_5 R'	8.72	6.08	-1.77	-0.56	12.37	-10.40*	-1.50	21.00	1.62	16.17	3.71	-5.19
'DorsAttn_Post_6 L'	1.42	-4.77	-11.07	-17.34*	-9.31	-12.80	-2.19	-4.33	-11.12** (†)	8.08	-0.16	-10.02
'DorsAttn_PrCv_1 L'	4.08*	22.14	4.34*	9.88*	22.67*** (†)	18.88*** (†)	11.20*	19.86**	14.54*	17.20**	19.25*** (†)	7.37** (†)
'DorsAttn_PrCv_1 R'	12.07	7.19	-15.74	-9.82	2.52	-9.11	-18.36	-9.62	8.45	0.50	-13.22	-8.71
'Limbic_OFC_1 L'	9.27** (†)	15.77**	12.59*** (†)	25.41*** (†)	11.80*	19.97*** (†)	19.20*** (†)	13.59*** (†)	16.19*** (†)	30.52*** (†)	26.00*** (†)	16.02*** (†)
'Limbic_OFC_1 R'	12.24	7.06	11.83**	4.40	-1.62	13.31	2.44	6.39	15.39*	23.92*** (†)	15.77** (†)	19.13** (†)
'Limbic_TempPole_1 L'	-8.50	0.68	-6.18	-16.52	18.57	-20.28	-4.88	12.55	-2.16	4.30	-7.28	0.91
'Limbic_TempPole_1 R'	13.26	-6.17	3.43	1.38	-2.94	-19.18	3.39	9.42	18.02	8.28	4.81	5.25
'Limbic_TempPole_2 L'	6.88	21.88	-11.90	5.18	10.34	12.04	5.16	8.12	9.62	2.93	3.90	15.32
'SalVentAttn_FrOperIns_1 L'	-18.66	6.23	12.90	-28.62** (†)	-0.04	-7.07	-8.31	-2.69	-11.36*	-8.57*	-1.60	-7.85*
'SalVentAttn_FrOperIns_1 R'	-26.85*** (†)	-18.17**	-7.87	-12.28*	6.57	-11.61** (†)	-5.83	-9.00*	-4.37	-20.57** (†)	-5.38	-13.16
'SalVentAttn_FrOperIns_2 L'	7.89*** (†)	31.30*** (†)	15.75**	16.90*** (†)	8.66**	20.61*** (†)	11.98*** (†)	16.06*** (†)	13.45** (†)	21.00*** (†)	15.65*** (†)	25.85*** (†)
'SalVentAttn_Med_1 L'	1.39	16.70**	3.39	15.23**	10.98	12.31	13.64*	10.27*	6.68	3.18	11.95** (†)	12.10** (†)
'SalVentAttn_Med_1 R'	-14.32	-11.03	2.47	-8.44	-8.16	-1.75	4.92	-1.62	5.95	6.13	10.23	25.06
'SalVentAttn_Med_2 L'	-22.84	-8.83	4.09	-4.19	-10.94	6.97	10.57	-15.31	9.22	-11.16	-3.07	16.07
'SalVentAttn_Med_2 R'	6.35	1.92	-1.54	1.29	25.44	-3.22	-12.82	0.51	-12.62	-17.35*** (†)	-0.11	-9.72
'SalVentAttn_Med_3 L'	-0.47	3.42	22.03	23.15	-3.44*	16.45*	22.16	-3.48	7.84	2.84	0.95	4.76
'SalVentAttn_PFCl_1 L'	NaN	NaN	NaN	NaN	NaN	NaN	NaN	NaN	NaN	NaN	NaN	NaN
'SalVentAttn_ParOper_1 L'	2.37	-3.54	-9.20	13.67	15.85	-16.60	-3.19	-8.56	5.67	-7.66	-7.58	-2.61
'SalVentAttn_TempOccPar_1 R'	5.78	-3.87	-5.33	9.88	4.34	6.72	7.26	0.54	0.45	3.78	-0.40	-14.57
'SalVentAttn_TempOccPar_2 R'	15.78	-10.58	-2.68	-17.24**	-9.42	-29.43	-9.26*	6.74	9.60	-4.01	3.27	9.24
'SomMot_1 L'	-6.13	10.34	-4.08	-9.31	3.47	-13.15	-7.37	7.26	-13.43*	2.91	-4.67	-13.15*
'SomMot_1 R'	-21.06	-10.08	-13.22	16.01	1.99	-13.01*	1.65	-2.93	-13.95	-14.52	-7.78	-15.75
'SomMot_2 L'	-14.80	13.69	-7.06	-9.00*	9.29	19.52*	4.44	-2.81	-12.10	-3.22*	4.11	-11.80** (†)
'SomMot_2 R'	-17.89*	-23.13**	-14.15	-24.22*** (†)	-17.46*** (†)	-15.79**	-15.78*	-5.94	-10.35	-13.98*	-9.22	-12.91
'SomMot_3 L'	17.18	7.45*	-1.21	-15.38	17.44	-2.99	5.12	1.59	-8.05	3.85	-0.27	-2.51
'SomMot_3 R'	10.29	-11.03	6.76	-2.07	-18.77	-17.52	0.96	-0.53	-13.77	-22.70	-11.84	-8.07
'SomMot_4 L'	9.32	-3.07	10.66	2.39	5.12	1.26	0.33	-2.82	-2.20	9.42	5.93	1.46
'SomMot_4 R'	-6.60	-6.24	-5.88*	-12.83	-1.84	-23.75	-14.45	1.06	-18.01*	-1.26	-4.53	-4.46
'SomMot_5 L'	-0.28*	-6.40	10.77	-6.43	-1.72	-5.25	-14.68	19.90	7.74	29.07	3.59	3.32
'SomMot_5 R'	-12.11	5.07	-6.10	-8.36	-14.52*	-10.50	-7.24	8.99	-8.52	0.39	-1.93	-18.48** (†)
'SomMot_6 L'	-19.29**	-11.11	-3.33	-12.89	30.19	-0.98	-2.78	-22.12	14.32	6.82	-0.09	7.53
'SomMot_6 R'	-15.78*	-3.22	-2.08	-14.35	-13.81	-5.39	-12.33	8.83	-7.75	-14.69	3.30	-10.00*
'SomMot_7 R'	-7.93	11.01	-12.43	-10.25*	7.60	-17.40	-14.85*	-20.60	-18.01	-9.02	-8.78	-21.57*** (†)
'SomMot_8 R'	-13.42	-2.26	-1.78	-24.84	-4.19*	-6.53	2.18	-5.35	-5.26	-3.54	-13.41	3.87
'Vis_1 L'	-7.93	4.03	21.70	-9.45	-21.45	-5.57	-21.76*	-15.57	5.76	-16.54** (†)	-7.43	0.61
'Vis_1 R'	-0.90	8.36	14.75	26.61**	-7.41	19.64	-6.88	14.27	15.23*** (†)	-9.04	0.88	8.10*
'Vis_2 L'	-4.60	-6.33	-14.74	-5.85	7.58	-20.69	-11.36	-4.56	-13.08	-12.78	1.41	4.76
'Vis_2 R'	18.40	19.46	6.01	-20.26	-1.75	-15.31*	2.44	10.56	-9.25	-1.35	-3.54	-0.98
'Vis_3 L'	2.16	-8.32	-9.52	-8.52	-4.68	-16.43	-10.27	-2.20	-16.17	-8.28	2.28	6.26
'Vis_3 R'	-5.43	-11.49	-8.34	-5.00	-0.47	9.26	-0.65	-1.20	9.04	12.25	12.43	-10.79
'Vis_4 L'	-4.21	-6.98	-12.99	-1.25	16.27	-23.59** (†)	-7.19	-2.67	-25.89**	-20.15	-6.96	-26.47** (†)
'Vis_4 R'	-16.97	-15.12	-23.13** (†)	-18.07	1.37	-1.92	-3.71	-13.37*	-14.85	-16.54	-3.55	-10.99
'Vis_5 L'	-12.68	-18.47** (†)	-4.66	-5.40	-20.15	-10.75** (†)	-15.84	-13.66	-28.42*** (†)	-1.33*	-2.40	-0.24*
'Vis_5 R'	-21.65*	-12.09	1.03	-19.23**	-6.43	-17.93*	-4.87	8.19	-17.12*** (†)	-6.90*	-8.61	-9.88*
'Vis_6 L'	14.96	-14.01	-16.96	-9.84	-10.25	1.28	-10.63	-5.47	-11.63** (†)	-11.41	-15.86	-14.22** (†)
'Vis_6 R'	-19.07	-2.70	8.17	-3.88	-8.71	-21.89*	-11.29	-10.12	-14.82** (†)	-18.71*	-20.16*	-11.63
'Vis_7 L'	-2.81	-14.46	-10.22	11.25	6.98	13.16	-4.79	10.91	15.31	-2.98	-13.89	-10.93
'Vis_7 R'	-9.07	39.17	-1.85	-10.50	-24.12	-17.45	-0.87	-5.83	5.25	1.21	-10.24	-5.49*
'Vis_8 L'	-13.59	-15.00	-12.93	-2.43	2.35	-19.82** (†)	-6.53	-16.42	-22.40*** (†)	12.26	-4.69	-1.10
'Vis_8 R'	6.12	3.39	-13.82	-9.33	-10.82	13.83	-19.27	-5.99	-22.83**	-8.87** (†)	-0.56	-11.20
'Vis_9 L'	-20.93	-22.66**	-16.94*	1.61	12.96	-32.17*** (†)	-19.00*	-11.26	-22.03*	-6.01	21.69	-19.89*** (†)
